# Supplementary material for: Multitarget Action of Xanthones from Garcinia mangostana against α-Amylase, α-Glucosidase and Pancreatic Lipase
Source: Molecules. 2022 May 20;27(10):3283. doi: 10.3390/molecules27103283 (PMC9144329; doi:10.3390/molecules27103283)
Supplement: Supplementary file 1 [file molecules-27-03283-s001.zip]

Archive with 1 entries (1 files):
- molecules-1714107-supplementary.pdf
